# Supplementary material for: Gene prioritization in Type 2 Diabetes using domain interactions and network analysis
Source: BMC Genomics. 2010 Feb 2;11:84. doi: 10.1186/1471-2164-11-84 (PMC2824729; doi:10.1186/1471-2164-11-84)
Supplement: Additional file 1 — Prioritized 435 positional candidates by Wv + HRC methods. The file contains the list of the 435 ranked positional candidates with their clustering coefficients [file 1471-2164-11-84-S1.XLS]

## Sheet: Sheet1
	Additional File 1: Prioritized 435 positional candidates by Wv + HRC methods
	HGNC symbol	Swiss-Prot ID	Pfam ID	Weight value	Clustering coefficent	Degree
1	GPC1	Q53QM4_HUMAN	PF01153	1	0	1
2	LCMT2	LCMT2_HUMAN	PF04072	0.977528	0	1
3	LPIN2	LPIN2_HUMAN	PF04571	0.977528	0	1
4	LPIN3	LPIN3_HUMAN	PF04571	0.977528	0	1
5	SLC13A1	S13A1_HUMAN	PF00939	0.977528	0	1
6	SLC13A3	S13A3_HUMAN	PF00939	0.977528	0	1
7	CDK5R2	CD5R2_HUMAN	PF03261	0.977528	0	1
8	CCL17	CCL17_HUMAN	PF00048	0.966292	0	1
9	CCL22	CCL22_HUMAN	PF00048	0.966292	0	1
10	CCL25	CCL25_HUMAN	PF00048	0.966292	0	1
11	CX3CL1	X3CL1_HUMAN	PF00048	0.966292	0	1
12	RRBP1	RRBP1_HUMAN	PF01469	0.955056	0	3
13	TMCO4	Q6MZN5_HUMAN	PF05277	0.932584	0	1
14	HECTD1	HECD1_HUMAN	PF06701	0.910112	0	3
15	POGK	POGK_HUMAN	PF03184	0.898876	0	1
16	POGZ	POGZ_HUMAN	PF03184	0.898876	0	1
17	TIGD1	Q13537_HUMAN	PF03184	0.898876	0	1
18	CENPB	CENPB_HUMAN	PF03184	0.898876	0	1
19	TIGD7	Q6NT04_HUMAN	PF03184	0.898876	0	1
20	SFXN1	SFXN1_HUMAN	PF03820	0.876404	0	2
21	RIN2	RIN2_HUMAN	PF02204	0.865169	0	3
22	ANKRD27	Q86UC3_HUMAN	PF02204	0.865169	0	3
23	ANKRD27	ANR27_HUMAN	PF02204	0.86	0	3
24	GYG2	GLYG2_HUMAN	PF01501	0.853933	0	1
25	GYLTL1B	LARG2_HUMAN	PF01501	0.853933	0	1
26	LARGE	LARGE_HUMAN	PF01501	0.853933	0	1
27	PKIG	IPKG_HUMAN	PF02827	0.853933	0	2
28	TPX2	TPX2_HUMAN	PF06886	0.853933	0	2
29	BAZ1A	BAZ1A_HUMAN	PF02791	0.842697	0	4
30	FCER1G	FCERG_HUMAN	PF02189	0.842697	0	1
31	FUT1	FUT1_HUMAN	PF01531	0.842697	0	1
32	FUT2	FUT2_HUMAN	PF01531	0.842697	0	1
33	GOLPH3L	Q9H4A5_HUMAN	PF05719	0.842697	0	3
34	B4GALT3	B4GT3_HUMAN	PF02709	0.831461	0	1
35	B4GALT5	B4GT5_HUMAN	PF02709	0.831461	0	1
36	CDS2	CDS2_HUMAN	PF01148	0.831461	0	1
37	FBXL10	JHD1B_HUMAN	PF02373	0.831461	0	5
38	JARID2	JARD2_HUMAN	PF02373	0.831461	0	5
39	JMJD1C	JHD2C_HUMAN	PF02373	0.831461	0	5
40	JMJD2B	JHD3B_HUMAN	PF02373	0.831461	0	5
41	JMJD2C	JHD3C_HUMAN	PF02373	0.831461	0	5
42	PDGFB	PDGFB_HUMAN	PF04692	0.831461	0	1
43	JMJD4	Q9H970_HUMAN	PF02373	0.831461	0	5
44	C1orf57	U334_HUMAN	PF03266	0.831461	0	1
45	ADAM12	ADA12_HUMAN	PF01562	0.820225	0	1
46	ADAM15	ADA15_HUMAN	PF01562	0.820225	0	1
47	ADAM29	ADA29_HUMAN	PF01562	0.820225	0	1
48	ADAM33	ADA33_HUMAN	PF01562	0.820225	0	1
49	GLB1	BGAM_HUMAN	PF01301	0.820225	0	1
50	ADAMTS14	Q5T4G0_HUMAN	PF01562	0.820225	0	1
51	DGAT2	Q68CL3_HUMAN	PF03982	0.820225	0	2
52	MOGAT1	Q6IEE5_HUMAN	PF03982	0.820225	0	2
53	GLB1L	Q6UWU2_HUMAN	PF01301	0.820225	0	1
54	MOGAT2	Q6ZQZ2_HUMAN	PF03982	0.820225	0	2
55	POLR2E	RPB5_HUMAN	PF03871	0.820225	0	5
56	TP6V0E1	VA0H_HUMAN	PF05493	0.820225	0	2
57	GLDC	GCSP_HUMAN	PF02347	0.808989	0	1
58	HMGN4	HMGN4_HUMAN	PF01101	0.808989	0	2
59	LPPR3	LPPR3_HUMAN	PF01569	0.8	0	4
60	FMO9P	Q96CE7_HUMAN	PF00743	0.797753	0	1
61	SGPP2	SGPP2_HUMAN	PF01569	0.797753	0	4
62	AHSG	FETUA_HUMAN	PF00031	0.797753	0	2
63	CSTB	CYTB_HUMAN	PF00031	0.797753	0	2
64	FETUB	FETUB_HUMAN	PF00031	0.797753	0	2
65	FMO4	Q53XR0_HUMAN	PF00743	0.797753	0	1
66	FMO5	FMO5_HUMAN	PF00743	0.797753	0	1
67	FMO6	FMO6_HUMAN	PF00743	0.797753	0	1
68	HRG	HRG_HUMAN	PF00031	0.797753	0	2
69	KNG1	KNG1_HUMAN	PF00031	0.797753	0	2
70	PEMT	PEMT_HUMAN	PF04191	0.797753	0	2
71	PPAP2C	LPP2_HUMAN	PF01569	0.797753	0	4
72	PPAPDC2	PPAC2_HUMAN	PF01569	0.797753	0	4
73	SEPT5'	SEPT5_HUMAN	PF00735	0.797753	0	4
74	GDE5	K1434_HUMAN	PF00686	0.797753	0	1
75	PPAPDC1A	Q495B4_HUMAN	PF01569	0.797753	0	4
76	LPPR3	Q6T4P5_HUMAN	PF01569	0.797753	0	4
77	SEPT12'	Q8IYM1_HUMAN	PF00735	0.797753	0	4
78	LPPR1	Q8TBJ4_HUMAN	PF01569	0.797753	0	4
79	TRMT12	Q96F21_HUMAN	PF02475	0.797753	0	2
80	G6PC2	Q9NQR9_HUMAN	PF01569	0.797753	0	4
81	GARNL1	GRIPE_HUMAN	PF02145	0.786517	0	1
82	SIPA1L2	SI1L2_HUMAN	PF02145	0.786517	0	1
83	TCEA3	TCEA3_HUMAN	PF07500	0.786517	0	2
84	TRMT6	TRM6_HUMAN	PF04189	0.786517	0	2
85	TSC2	TSC2_HUMAN	PF02145	0.786517	0	1
86	CLCN2	CLCN2_HUMAN	PF00654	0.786517	0	1
87	CLCN7	CLCN7_HUMAN	PF00654	0.786517	0	1
88	CLCNKA	CLCKA_HUMAN	PF00654	0.786517	0	1
89	CLCNKB	CLCKB_HUMAN	PF00654	0.786517	0	1
90	PDE2A	PDE2A_HUMAN	PF00233	0.786517	0	2
91	PDE3A	PDE3A_HUMAN	PF00233	0.786517	0	2
92	PDE7B	PDE7B_HUMAN	PF00233	0.786517	0	2
93	PDE8B	PDE8B_HUMAN	PF00233	0.786517	0	2
94	PDE9A	PDE9A_HUMAN	PF00233	0.786517	0	2
95	RFX2	RFX2_HUMAN	PF04589	0.786517	0	1
96	RFX3	RFX3_HUMAN	PF04589	0.786517	0	1
97	SLC44A5	Q4G0K0_HUMAN	PF04515	0.786517	0	3
98	VPS13A	VP13A_HUMAN	PF06650	0.786517	0	2
99	C20orf74	Q96CX9_HUMAN	PF02145	0.786517	0	1
100	RAP1GAP	RGP2_HUMAN	PF02145	0.786517	0	1
101	MARK4	MARK4_HUMAN	PF02149	0.775281	0	5
102	TEC	TEC_HUMAN	PF00779	0.775281	0	2
103	UMODL1	UROL1_HUMAN	PF00095	0.775281	0	4
104	WFDC10A	WF10A_HUMAN	PF00095	0.775281	0	4
105	WFDC12	WFD12_HUMAN	PF00095	0.775281	0	4
106	WFDC2	WFDC2_HUMAN	PF00095	0.775281	0	4
107	WFDC3	WFDC3_HUMAN	PF00095	0.775281	0	4
108	WFDC5	WFDC5_HUMAN	PF00095	0.775281	0	4
109	WFDC6	WFDC6_HUMAN	PF00095	0.775281	0	4
110	WFDC8	WFDC8_HUMAN	PF00095	0.775281	0	4
111	CD79A	CD79A_HUMAN	PF02189	0.775281	0	1
112	NOS1	NOS1_HUMAN	PF00667	0.775281	0	3
113	OAZ1	OAZ1_HUMAN	PF02100	0.775281	0	7
114	OAZ3	OAZ3_HUMAN	PF02100	0.775281	0	7
115	PI3	ELAF_HUMAN	PF00095	0.775281	0	4
116	RASA2	RASA2_HUMAN	PF00779	0.775281	0	2
117	SPINLW1	EPPI_HUMAN	PF00095	0.775281	0	4
118	SLPI	ALK1_HUMAN	PF00095	0.775281	0	4
119	RHGDIB	GDIS_HUMAN	PF02115	0.775281	0	1
120	WFDC6	Q3MJ23_HUMAN	PF00095	0.775281	0	4
121	ACOT8	ACOT8_HUMAN	PF02551	0.764045	0	3
122	DYNC1LI1	DC1L1_HUMAN	PF05783	0.764045	0	2
123	MICAL3	MICA3_HUMAN	PF01494	0.764045	0	1
124	PIAS4	PIAS4_HUMAN	PF02891	0.764045	0	5
125	PIGZ	PIGZ_HUMAN	PF03901	0.764045	0	1
126	RPL37A	RL37A_HUMAN	PF01780	0.764045	0	2
127	SENP2	SENP2_HUMAN	PF02902	0.764045	0	5
128	SENP5	SENP5_HUMAN	PF02902	0.764045	0	5
129	TEP1	TEP1_HUMAN	PF05731	0.764045	0	1
130	ARHGAP5	RHG05_HUMAN	PF01846	0.764045	0	1
131	BCL7A	BCL7A_HUMAN	PF04714	0.764045	0	1
132	CYR61	Q6FI18_HUMAN	PF00007	0.764045	0	1
133	FSHB	FSHB_HUMAN	PF00007	0.764045	0	1
134	GRLF1	GRLF1_HUMAN	PF01846	0.764045	0	1
135	HMGCL	HMGCL_HUMAN	PF00682	0.764045	0	1
136	NDUFA5	NDUA5_HUMAN	PF04716	0.764045	0	1
137	NOV	NOV_HUMAN	PF00007	0.764045	0	1
138	PXN	PAXI_HUMAN	PF03535	0.764045	0	1
139	C6orf35	Q5T2S1_HUMAN	PF07096	0.764045	0	1
140	TCERG1L	Q5VWI2_HUMAN	PF01846	0.764045	0	1
141	RSPH3	Q86UC2_HUMAN	PF06098	0.764045	0	3
142	GINS3	Q9BRX5_HUMAN	PF06425	0.764045	0	2
143	C6orf35	Q9NWH2_HUMAN	PF07096	0.764045	0	1
144	LEMD3	MAN1_HUMAN	PF03020	0.752809	0	1
145	SPCS2	SPCS2_HUMAN	PF06703	0.752809	0	2
146	IFNG	IFNG_HUMAN	PF00714	0.752809	0	2
147	OXA1L	OXA1L_HUMAN	PF02096	0.752809	0	8
148	SLMO2	CT045_HUMAN	PF04707	0.752809	0	1
149	NDUFS7	NUKM_HUMAN	PF01058	0.752809	0	1
150	MRPL21	Q7Z2W9_HUMAN	PF00829	0.752809	0	2
151	TWSG1	Q8NBI7_HUMAN	PF04668	0.752809	0	1
152	CCDC109A	Q8NE86_HUMAN	PF04678	0.752809	0	1
153	SLMO1	Q96N28_HUMAN	PF04707	0.752809	0	1
154	VEGFC	VEGFC_HUMAN	PF00341	0.674157	0	4
155	PSMA6	PSA6_HUMAN	PF00227	0.662921	0	7
156	PSMB4	PSB4_HUMAN	PF00227	0.662921	0	7
157	PSMB5	PSB5_HUMAN	PF00227	0.662921	0	7
158	BAAT	BAAT_HUMAN	PF04775	0.651685	0	4
159	TBR1	TBR1_HUMAN	PF00907	0.640449	0	3
160	TBX1	TBX1_HUMAN	PF00907	0.640449	0	3
161	TBX3	TBX3_HUMAN	PF00907	0.640449	0	3
162	TBX5	Q96TB0_HUMAN	PF00907	0.640449	0	3
163	THBS1	TSP1_HUMAN	PF02412	0.640449	0	2
164	THBS3	TSP3_HUMAN	PF02412	0.640449	0	2
165	THBS4	TSP4_HUMAN	PF02412	0.640449	0	2
166	EOMES	EOMES_HUMAN	PF00907	0.640449	0	3
167	GTF2F1	T2FA_HUMAN	PF05793	0.629213	0	5
168	THOP1	MEPD_HUMAN	PF01432	0.629213	0	4
169	C14orf126	DTD2_HUMAN	PF02580	0.62	0	3
170	DTD1	DTD1_HUMAN	PF02580	0.617978	0	3
171	EMILIN2	EMIL2_HUMAN	PF00386	0.617978	0	1
172	OSBPL10	OSB10_HUMAN	PF01237	0.617978	0	8
173	OSBPL8	OSBL8_HUMAN	PF01237	0.617978	0	8
174	ECE2	ECE2_HUMAN	PF05649	0.606742	0	3
175	TCP11L1	Q8IVX4_HUMAN	PF05794	0.606742	0	2
176	DERL1	DERL1_HUMAN	PF04511	0.595506	0	4
177	ECE1	ECE1_HUMAN	PF05649	0.595506	0	3
178	ECEL1	ECEL1_HUMAN	PF05649	0.595506	0	3
179	GPX4	GPX4_HUMAN	PF00255	0.595506	0	5
180	GPX5	GPX5_HUMAN	PF00255	0.595506	0	5
181	GPX6	GPX6_HUMAN	PF00255	0.595506	0	5
182	RRAGA	RRAGA_HUMAN	PF04670	0.595506	0	7
183	RRAGD	RRAGD_HUMAN	PF04670	0.595506	0	7
184	FLYWCH1	Q8WV62_HUMAN	PF04500	0.595506	0	5
185	HM13	HM13_HUMAN	PF04258	0.58427	0	3
186	MYST4	MYST4_HUMAN	PF00628	0.58427	0.00833333	16
187	PHF20	PHF20_HUMAN	PF00628	0.58427	0.00833333	16
188	PHF21A	PF21A_HUMAN	PF00628	0.58427	0.00833333	16
189	PYGO2	PYGO2_HUMAN	PF00628	0.58427	0.00833333	16
190	TAF3	TAF3_HUMAN	PF00628	0.58427	0.00833333	16
191	TH1L	NELFD_HUMAN	PF04858	0.58427	0	3
192	UHRF1	UHRF1_HUMAN	PF00628	0.58427	0.00833333	16
193	UHRF2	UHRF2_HUMAN	PF00628	0.58427	0.00833333	16
194	ING2	ING2_HUMAN	PF00628	0.58427	0.00833333	16
195	ING3	ING3_HUMAN	PF00628	0.58427	0.00833333	16
196	ZMYND8	PKCB1_HUMAN	PF00628	0.58427	0.00833333	16
197	WBP7	MLL4_HUMAN	PF00628	0.58427	0.00833333	16
198	SPPL2B	PSL1_HUMAN	PF04258	0.58427	0	3
199	SPPL3	PSL4_HUMAN	PF04258	0.58427	0	3
200	ASH1L	Q5T714_HUMAN	PF00628	0.58427	0.00833333	16
201	PHF17	Q6IE81_HUMAN	PF00628	0.58427	0.00833333	16
202	PHF17	JADE1_HUMAN	PF00628	0.58	0.008	16
203	AGGF1	AGGF1_HUMAN	PF01585	0.573034	0	13
204	MOBKL2A	MOL2A_HUMAN	PF03637	0.573034	0	5
205	MOBKL2B	MOL2B_HUMAN	PF03637	0.573034	0	5
206	RBM17	SPF45_HUMAN	PF01585	0.573034	0	13
207	SCO1	SCO1_HUMAN	PF02630	0.573034	0	4
208	TMEM33	TMM33_HUMAN	PF03661	0.573034	0	4
209	MASP1	MASP1_HUMAN	PF00089	0.573034	0.00584795	19
210	MOBKL3	MOB3_HUMAN	PF03637	0.573034	0	5
211	PINX1	PINX1_HUMAN	PF01585	0.573034	0	13
212	CYBRD1	Q53TN4_HUMAN	PF03188	0.573034	0	3
213		VPK7_HUMAN	PF01585	0.573034	0	13
214	TEKT3	TEKT3_HUMAN	PF03148	0.561798	0.00833333	16
215	AVP	NEU2_HUMAN	PF00220	0.561798	0	1
216	C10orf30	CJ030_HUMAN	PF06665	0.561798	0	3
217	CACNG2	CCG2_HUMAN	PF00822	0.561798	0	7
218	CLDN1	CLD1_HUMAN	PF00822	0.561798	0	7
219	CLDN16	CLD16_HUMAN	PF00822	0.561798	0	7
220	CLDN18	CLD18_HUMAN	PF00822	0.561798	0	7
221	CLDN20	CLD20_HUMAN	PF00822	0.561798	0	7
222	CLDN22	CLD22_HUMAN	PF00822	0.561798	0	7
223	CLDN5	CLD5_HUMAN	PF00822	0.561798	0	7
224	CLDN6	CLD6_HUMAN	PF00822	0.561798	0	7
225	CLDN9	CLD9_HUMAN	PF00822	0.561798	0	7
226	EMP2	EMP2_HUMAN	PF00822	0.561798	0	7
227	EMP3	EMP3_HUMAN	PF00822	0.561798	0	7
228	OXT	NEU1_HUMAN	PF00184	0.561798	0	1
229	PMP22	PMP22_HUMAN	PF00822	0.561798	0	7
230	PPP1R3B	Q86XI6_HUMAN	PF03370	0.561798	0	8
231	TEKT5	Q96M29_HUMAN	PF03148	0.561798	0.00833333	16
232	CORIN	CORIN_HUMAN	PF00089	0.550562	0.00584795	19
233	ELA3B	ELA3B_HUMAN	PF00089	0.550562	0.00584795	19
234	PLA2G4D	PA24D_HUMAN	PF01735	0.550562	0	3
235	PLA2G4F	PA24F_HUMAN	PF01735	0.550562	0	3
236	PRSS22	BSSP4_HUMAN	PF00089	0.550562	0.00584795	19
237	PRSS23	PRS23_HUMAN	PF00089	0.550562	0.00584795	19
238	PRSS27	PRS27_HUMAN	PF00089	0.550562	0.00584795	19
239	TMPRSS2	TMPS2_HUMAN	PF00089	0.550562	0.00584795	19
240	TMPRSS3	TMPS3_HUMAN	PF00089	0.550562	0.00584795	19
241	TMPRSS6	TMPS6_HUMAN	PF00089	0.550562	0.00584795	19
242	TPSB2	TRYB2_HUMAN	PF00089	0.550562	0.00584795	19
243	TPSD1	TRYD_HUMAN	PF00089	0.550562	0.00584795	19
244	AZU1	CAP7_HUMAN	PF00089	0.550562	0.00584795	19
245	CFD	CFAD_HUMAN	PF00089	0.550562	0.00584795	19
246	CTSG	CATG_HUMAN	PF00089	0.550562	0.00584795	19
247	DEFA3	DEF3_HUMAN	PF00879	0.550562	0	2
248	DEFA4	DEF4_HUMAN	PF00879	0.550562	0	2
249	DEFA5	DEF5_HUMAN	PF00879	0.550562	0	2
250	DEFA6	DEF6_HUMAN	PF00879	0.550562	0	2
251	ELA2	ELNE_HUMAN	PF00089	0.550562	0.00584795	19
252	F11	FA11_HUMAN	PF00089	0.550562	0.00584795	19
253	GZMB	GRAB_HUMAN	PF00089	0.550562	0.00584795	19
254	GZMH	GRAH_HUMAN	PF00089	0.550562	0.00584795	19
255	GZMM	GRAM_HUMAN	PF00089	0.550562	0.00584795	19
256	HPN	HEPS_HUMAN	PF00089	0.550562	0.00584795	19
257	HTRA1	HTRA1_HUMAN	PF00089	0.550562	0.00584795	19
258	KLKB1	KLKB1_HUMAN	PF00089	0.550562	0.00584795	19
259	LPA	APOA_HUMAN	PF00089	0.550562	0.00584795	19
260	PLA2G4B	PA24B_HUMAN	PF01735	0.550562	0	3
261	PLA2G4C	PA24C_HUMAN	PF01735	0.550562	0	3
262	PLAU	UROK_HUMAN	PF00089	0.550562	0.00584795	19
263	PLG	PLMN_HUMAN	PF00089	0.550562	0.00584795	19
264	POLR2I	RPB9_HUMAN	PF02150	0.550562	0.0105263	20
265	PRSS21	TEST_HUMAN	PF00089	0.550562	0.00584795	19
266	PRTN3	PRTN3_HUMAN	PF00089	0.550562	0.00584795	19
267	CTRC	CLCR_HUMAN	PF00089	0.550562	0.00584795	19
268	ELA2B	ELA2B_HUMAN	PF00089	0.550562	0.00584795	19
269	CMA1	MCPT1_HUMAN	PF00089	0.550562	0.00584795	19
270	RAMP	Q49A89_HUMAN	PF00089	0.550562	0.00584795	19
271		Q5EBL7_HUMAN	PF00089	0.550562	0.00584795	19
272	TYSND1	Q5SQT4_HUMAN	PF00089	0.550562	0.00584795	19
273	KLBL4	Q6PEW0_HUMAN	PF00089	0.550562	0.00584795	19
274		Q6UWB4_HUMAN	PF00089	0.550562	0.00584795	19
275	PRSSL1	Q6UWY2_HUMAN	PF00089	0.550562	0.00584795	19
276	MPN2	Q7RTY6_HUMAN	PF00089	0.550562	0.00584795	19
277	TSSP1	Q7RTY9_HUMAN	PF00089	0.550562	0.00584795	19
278	PRSS33	Q8N171_HUMAN	PF00089	0.550562	0.00584795	19
279	SRBD1	Q8N5C6_HUMAN	PF00575	0.550562	0	11
280	DOHH	Q9BU89_HUMAN	PF03130	0.550562	0	3
281	UBR3	UBR3_HUMAN	PF02207	0.54	0	7
282	UBR4	UBR4_HUMAN	PF02207	0.54	0	7
283	ANAPC13	APC13_HUMAN	PF05839	0.54	0	6
284	NMNAT3	NMNA3_HUMAN	PF01467	0.539326	0	7
285	RPL39L	RL39L_HUMAN	PF00832	0.539326	0	4
286	TLR1	TLR1_HUMAN	PF01582	0.539326	0	7
287	TLR10	TLR10_HUMAN	PF01582	0.539326	0	7
288	TLR3	TLR3_HUMAN	PF01582	0.539326	0	7
289	TLR6	TLR6_HUMAN	PF01582	0.539326	0	7
290	CPT1A	CPT1A_HUMAN	PF00755	0.539326	0	6
291	IL1RAP	IL1AP_HUMAN	PF01582	0.539326	0	7
292	PCYT1A	PCY1A_HUMAN	PF01467	0.539326	0	7
293	C6orf66	CF066_HUMAN	PF06784	0.539326	0	3
294	CABC1	ADCK3_HUMAN	PF03109	0.53	0	2
295	ADCK4	ADCK4_HUMAN	PF03109	0.53	0	2
296	AQP10	AQP10_HUMAN	PF00230	0.52809	0	2
297	BCAN	PGCB_HUMAN	PF00084	0.52809	0	5
298	LASS2	LASS2_HUMAN	PF03798	0.52809	0	3
299	LASS6	LASS6_HUMAN	PF03798	0.52809	0	3
300	LASS6	Q32M63_HUMAN	PF03798	0.52809	0	3
301	TIMP3	TIMP3_HUMAN	PF00965	0.52809	0	3
302	UHMK1	UHMK1_HUMAN	PF00069	0.52809	0.0047619	21
303	CTSK	CATK_HUMAN	PF00112	0.52809	0	5
304	CTSS	CATS_HUMAN	PF00112	0.52809	0	5
305	CTSZ	CATZ_HUMAN	PF00112	0.52809	0	5
306	LYZ	LYSC_HUMAN	PF00062	0.52809	0	5
307	RFX5	RFX5_HUMAN	PF02257	0.52809	0	2
308	CABC1	CABC1_HUMAN	PF03109	0.52809	0	2
309		Q6PGP2_HUMAN	PF01585	0.52809	0	13
310	ADCK4	Q8TAJ1_HUMAN	PF03109	0.52809	0	2
311	AURKA	STK6_HUMAN	PF00069	0.516854	0.0047619	21
312	BOLA1	BOLA1_HUMAN	PF01722	0.516854	0	3
313	BPIL1	BPIL1_HUMAN	PF01273	0.516854	0	6
314	BPIL2	BPIL2_HUMAN	PF01273	0.516854	0	6
315	BPIL3	BPIL3_HUMAN	PF01273	0.516854	0	6
316	C20orf70	SPLC2_HUMAN	PF01273	0.516854	0	6
317	C20orf71	SPLC3_HUMAN	PF01273	0.516854	0	6
318	CAMK1D	KCC1D_HUMAN	PF00069	0.516854	0.0047619	21
319	CDKL4	CDKL4_HUMAN	PF00069	0.516854	0.0047619	21
320	EIF2AK4	E2AK4_HUMAN	PF00069	0.516854	0.0047619	21
321	GLIPR1	GLIP1_HUMAN	PF00188	0.516854	0	3
322	GRK7	GRK7_HUMAN	PF00069	0.516854	0.0047619	21
323	HIPK4	HIPK4_HUMAN	PF00069	0.516854	0.0047619	21
324	IL26	IL26_HUMAN	PF00726	0.516854	0	1
325	IRAK3	IRAK3_HUMAN	PF00069	0.516854	0.0047619	21
326	KSR2	KSR2_HUMAN	PF00069	0.516854	0.0047619	21
327	MTA3	MTA3_HUMAN	PF01426	0.516854	0	6
328	MYLK2	MYLK2_HUMAN	PF00069	0.516854	0.0047619	21
329	MYO3B	MYO3B_HUMAN	PF00069	0.516854	0.0047619	21
330	NEK11	NEK11_HUMAN	PF00069	0.516854	0.0047619	21
331	PAK4	PAK4_HUMAN	PF00069	0.516854	0.0047619	21
332	PAK6	PAK6_HUMAN	PF00069	0.516854	0.0047619	21
333	PINK1	PINK1_HUMAN	PF00069	0.516854	0.0047619	21
334	PKMYT1	PMYT1_HUMAN	PF00069	0.516854	0.0047619	21
335	PLUNC	PLUNC_HUMAN	PF01273	0.516854	0	6
336	PRKD2	KPCD2_HUMAN	PF00069	0.516854	0.0047619	21
337	RAB3IP	RAB3I_HUMAN	PF06428	0.516854	0	2
338	RIPK3	RIPK3_HUMAN	PF00069	0.516854	0.0047619	21
339	RPL18	RL18_HUMAN	PF00828	0.516854	0	5
340	RPS3	RS3_HUMAN	PF00189	0.516854	0.00833333	16
341	SCYL3	PACE1_HUMAN	PF00069	0.516854	0.0047619	21
342	SGK1	SGK1_HUMAN	PF00069	0.516854	0.0047619	21
343	SGK2	SGK2_HUMAN	PF00069	0.516854	0.0047619	21
344	SNF1LK	SN1L1_HUMAN	PF00069	0.516854	0.0047619	21
345	STK10	STK10_HUMAN	PF00069	0.516854	0.0047619	21
346	STK11	STK11_HUMAN	PF00069	0.516854	0.0047619	21
347	STK16	STK16_HUMAN	PF00069	0.516854	0.0047619	21
348	STK17B	ST17B_HUMAN	PF00069	0.516854	0.0047619	21
349	STK25	Q96BA2_HUMAN	PF00069	0.516854	0.0047619	21
350	STK32C	ST32C_HUMAN	PF00069	0.516854	0.0047619	21
351	STK35	STK35_HUMAN	PF00069	0.516854	0.0047619	21
352	STK36	STK36_HUMAN	PF00069	0.516854	0.0047619	21
353	STK39	STK39_HUMAN	PF00069	0.516854	0.0047619	21
354	STK4	STK4_HUMAN	PF00069	0.516854	0.0047619	21
355	TAOK3	TAOK3_HUMAN	PF00069	0.516854	0.0047619	21
356	TBK1	TBK1_HUMAN	PF00069	0.516854	0.0047619	21
357	TGFBR2	TGFR2_HUMAN	PF00069	0.516854	0.0047619	21
358	TLK1	TLK1_HUMAN	PF00069	0.516854	0.0047619	21
359	TMBIM1	TMBI1_HUMAN	PF01027	0.516854	0	2
360	TMBIM4	TMBI4_HUMAN	PF01027	0.516854	0	2
361	TRIB1	TRIB1_HUMAN	PF00069	0.516854	0.0047619	21
362	TRIB3	TRIB3_HUMAN	PF00069	0.516854	0.0047619	21
363	TSSK2	TSSK2_HUMAN	PF00069	0.516854	0.0047619	21
364	TSSK4	TSSK4_HUMAN	PF00069	0.516854	0.0047619	21
365	TTBK2	TTBK2_HUMAN	PF00069	0.516854	0.0047619	21
366	AKT2	AKT2_HUMAN	PF00069	0.516854	0.0047619	21
367	BPI	BPI_HUMAN	PF01273	0.516854	0	6
368	C20orf114	LPLC1_HUMAN	PF01273	0.516854	0	6
369	C20orf185	LPLC3_HUMAN	PF01273	0.516854	0	6
370	C20orf186	LPLC4_HUMAN	PF01273	0.516854	0	6
371	CAMK2G	KCC2G_HUMAN	PF00069	0.516854	0.0047619	21
372	CAMK4	KCC4_HUMAN	PF00069	0.516854	0.0047619	21
373	CAMKK2	KKCC2_HUMAN	PF00069	0.516854	0.0047619	21
374	CBFA2T2	MTG8R_HUMAN	PF07531	0.516854	0	3
375	CDC2	CDC2_HUMAN	PF00069	0.516854	0.0047619	21
376	CDC42BPA	MRCKA_HUMAN	PF00069	0.516854	0.0047619	21
377	CDK8	CDK8_HUMAN	PF00069	0.516854	0.0047619	21
378	CETP	CETP_HUMAN	PF01273	0.516854	0	6
379	CIT	CTRO_HUMAN	PF00069	0.516854	0.0047619	21
380	CLK2	CLK2_HUMAN	PF00069	0.516854	0.0047619	21
381	CRABP2	RABP2_HUMAN	PF00061	0.516854	0	1
382	CSNK1E	KC1E_HUMAN	PF00069	0.516854	0.0047619	21
383	CSNK1G2	KC1G2_HUMAN	PF00069	0.516854	0.0047619	21
384	CSNK2A1	CSK21_HUMAN	PF00069	0.516854	0.0047619	21
385	CSNK2A2	CSK22_HUMAN	PF00069	0.516854	0.0047619	21
386	DAPK3	DAPK3_HUMAN	PF00069	0.516854	0.0047619	21
387	DLL4	DLL4_HUMAN	PF01414	0.516854	0	3
388	DMPK	DMPK_HUMAN	PF00069	0.516854	0.0047619	21
389	DYRK1B	DYR1B_HUMAN	PF00069	0.516854	0.0047619	21
390	DYRK2	DYRK2_HUMAN	PF00069	0.516854	0.0047619	21
391	GRK5	GRK5_HUMAN	PF00069	0.516854	0.0047619	21
392	GSK3A	GSK3A_HUMAN	PF00069	0.516854	0.0047619	21
393	GUCY2C	GUC2C_HUMAN	PF00069	0.516854	0.0047619	21
394	LBP	LBP_HUMAN	PF01273	0.516854	0	6
395	LIMK2	LIMK2_HUMAN	PF00069	0.516854	0.0047619	21
396	MAK	MAK_HUMAN	PF00069	0.516854	0.0047619	21
397	MAP2K2	MP2K2_HUMAN	PF00069	0.516854	0.0047619	21
398	MAP2K4	MP2K4_HUMAN	PF00069	0.516854	0.0047619	21
399	MAP3K10	M3K10_HUMAN	PF00069	0.516854	0.0047619	21
400	MAP3K13	M3K13_HUMAN	PF00069	0.516854	0.0047619	21
401	MAP3K4	M3K4_HUMAN	PF00069	0.516854	0.0047619	21
402	MAP3K5	M3K5_HUMAN	PF00069	0.516854	0.0047619	21
403	MAP3K7	M3K7_HUMAN	PF00069	0.516854	0.0047619	21
404	MAP4K3	M4K3_HUMAN	PF00069	0.516854	0.0047619	21
405	MAPK1	MK01_HUMAN	PF00069	0.516854	0.0047619	21
406	MKNK2	MKNK2_HUMAN	PF00069	0.516854	0.0047619	21
407	MPZ	MYP0_HUMAN	PF00061	0.516854	0	1
408	PAK1	PAK1_HUMAN	PF00069	0.516854	0.0047619	21
409	PAK2	PAK2_HUMAN	PF00069	0.516854	0.0047619	21
410	PDPK1	PDPK1_HUMAN	PF00069	0.516854	0.0047619	21
411	PIK3R4	PI3R4_HUMAN	PF00069	0.516854	0.0047619	21
412	PLTP	PLTP_HUMAN	PF01273	0.516854	0	6
413	PRKACB	KAPCB_HUMAN	PF00069	0.516854	0.0047619	21
414	PRKCQ	KPCT_HUMAN	PF00069	0.516854	0.0047619	21
415	PRKD1	KPCD1_HUMAN	PF00069	0.516854	0.0047619	21
416	PRKX	PRKX_HUMAN	PF00069	0.516854	0.0047619	21
417	RIPK4	RIPK4_HUMAN	PF00069	0.516854	0.0047619	21
418	M3KL4	M3KL4_HUMAN	PF00069	0.516854	0.0047619	21
419	PLK5	Q496M5_HUMAN	PF00069	0.516854	0.0047619	21
420	PDPK2	Q6A1A2_HUMAN	PF00069	0.516854	0.0047619	21
421	GLIPR1L1	Q6UWM5_HUMAN	PF00188	0.516854	0	3
422	PTK2B	FAK2_HUMAN	PF00069	0.516854	0.0047619	21
423	GLIPR1L2	Q8N6N0_HUMAN	PF00188	0.516854	0	3
424	BAHD1	Q8TBE0_HUMAN	PF01426	0.516854	0	6
425	R3HDML	Q9H3Y0_HUMAN	PF00188	0.516854	0	3
426	PIK3IP1	P3IP1_HUMAN	PF00051	0.51	0	6
427	KREMEN2	KREM2_HUMAN	PF00051	0.505618	0	6
428	SLC8A1	NAC1_HUMAN	PF01699	0.505618	0	4
429	SLC8A2	NAC2_HUMAN	PF01699	0.505618	0	4
430	SLC24A2	NCKX2_HUMAN	PF01699	0.505618	0	4
431	SLC24A3	NCKX3_HUMAN	PF01699	0.505618	0	4
432	PIK3IP1	O00318_HUMAN	PF00051	0.505618	0	6
433	LPAL2	Q16609_HUMAN	PF00051	0.505618	0	6
434	MST1	Q49A61_HUMAN	PF00051	0.505618	0	6
435	FARSB	SYFB_HUMAN	PF03484	0.505618	0	6
