# Supplementary material for: Gene prioritization in Type 2 Diabetes using domain interactions and network analysis
Source: BMC Genomics. 2010 Feb 2;11:84. doi: 10.1186/1471-2164-11-84 (PMC2824729; doi:10.1186/1471-2164-11-84)
Supplement: Additional file 3 — T2D linked markers selected for the study. The file contains the details of the 108 markers linked with T2D curated from literature considered for the study [file 1471-2164-11-84-S3.XLS]

## Sheet: Sheet1
	Additional File 3: T2D linked markers selected for the study
	Chromosome 1
	Chromosome	Marker	Lod Score	Population	Reference
1	1p31.1	D1S551	2.31	Amish Caucasian	Hsueh et al, Diabetes 52: 550-557, 2003
2	1p31.1	D1S2856	2.35	Amish Caucasian	Hsueh et al, Diabetes 52: 550-557, 2004
3	1p31.1,1p31.1	D1S216, D1S207	2.16	Amish Caucasian	Hsueh et al, Diabetes 52: 550-557, 2005
4	1q25.1	D1S1589	2.81	Caucasian	Mentuccia et al,Diabetes 51: 833-840, 2002
5	1q42.2	D1S3462	2.33	Caucasian	Mentuccia et al,Diabetes 51: 833-840, 2002
6	1p36.13	D1S199	2.4	Japanese	Mori et al, Diabetes 51: 1247-1255, 2002
7	1q44	D1S2836	2.14	Indo-Mauritius	Francke et al, Hum. Mol. Genet. 10: 2751-2765, 2001
8	1q23.3	D1S2675	>3	North European Caucasian	SK Das et al, Diabetes 53: 492-499, 2005
9	1q23.3,1q21.3	D1S484, D1S498	2.5	French Whites	Vionnet et al, Am J Hum Genet 67: 1470-1480, 2002
	Chromsome 2
10	2q37.3	D2S125	>2.6	Mexican American	Hanis et al, Nature Genetics 13, 1996
11	2q36.1	D2S126	>2.58	Mexican American	Hanis et al, Nature Genetics 13, 1996
12	2q37.2	D2S336	2.18	Utah Caucasian	Elbein et al, Diabetes 48: 1175-1182, 1999
13	2p21-p16	D2S2259, D2S391	2.27	French Whites	Vionnet et al, Am J Hum Genet 67: 1470-1480, 2000
14	2q34	D2S117	2.41	Japanese	Mori et al, Diabetes 51: 1247-1255, 2002
15	2q24.3	D2S2330	2.61	Indigenous Australians	Busfield et al, Am. J. Hum. Genet. 70: 349-357, 2002
16	2q24.3	D2S2345	3.9	Indigenous Australians	Busfield et al, Am. J. Hum. Genet. 70: 349-357, 2002
	Chromosome 3
17	3q23	D3S1764	2.48	Pima Indians	Pratley et al, J. Clin. Invest.101:1757-1764, 1998
18	3q28	D3S2418	2.26	Canadian Oji- Cree	Hegele et al, J Hum Genet 44: 10-14, 1999
19	3p14.1	D3S1566-GATA12CO2	2.67	Mexican American	Duggirala et al, Am. J. Hum. Genet. 64: 1127-1140, 1999
20	3p22.3	D3S2432	3.91	Mexican American	Ehm et al, Am. J. Hum. Genet. 66: 1871-1881, 2000
21	3q28	D3S1580	3.91	French Whites	Vionnet et al, Am J Hum Genet 67: 1470-1480, 2000
23	3q22	D3S1292	2.06	Indo-Mauritius	Francke et al, Hum. Mol. Genet. 10: 2751-2765, 2001
24	3p14.1	D3S1566	2.42	Japanese	Mori et al, Diabetes 51: 1247-1255, 2002
	Chromosome 4
25	4p14	D4S2382	2.75	Pima Indians	Pratley et al, J. Clin. Invest.101:1757-1764, 1998
26	4p13	D4S1627	2.02	Pima Indians	Pratley et al, J. Clin. Invest.101:1757-1764, 1998
27	4q12	D4S3255	2.63	Pima Indians	Pratley et al, J. Clin. Invest.101:1757-1764, 1998
28	4q28.1	D4S1615-D4S175	2	Mexican American	Duggirala et al, Am. J. Hum. Genet. 64: 1127-1140, 1999
29	4q34.3	D4S1501	2.41	Ashkenazi Jewish	Permutt et al, Diabetes 50: 681-685, 2001
30	4q35.1	D4S1554	3.78	Ashkenazi Jewish	Permutt et al, Diabetes 50: 681-685, 2001
31	4q34.3	D4S2417	3.59	Ashkenazi Jewish	Permutt et al, Diabetes 50: 681-685, 2001
32	4q34.3	GATA67A08	2.76	Ashkenazi Jewish	Permutt et al, Diabetes 50: 681-685, 2001
	Chromosome 5
33	5q13.3	D5S1404	3.26	Mexican American	Ehm et al, Am. J. Hum. Genet. 66: 1871-1881, 2000
34	5q21.3	D5S1453	2.48	Japanese	Iwasaki et al, Diabetes 52: 209-213, 2003
35	5q34-q35.2	D5S625	3.64	Icelandic	Reynisdottin et al, Am. J. Hum. Genet. 73: 323-335, 2003
36	5p15.33	D5S2488	2.18	African American	Sale et al, Diabetes 53: 830-839, 2004
	Chromosome 6
37	6q23.3	D6S1009	2.4	Pima Indians	Hanson et al, Am. J. Hum. Genet. 63: 1130-1138, 1998
38	6q16.1	D6S1056	4.24	Canadian Oji- Cree	Hegele et al, J Hum Genet 44: 10-14, 1999
39	6p23	D6S289	2.67	Japanese	Mori et al, Diabetes 51: 1247-1255, 2002
40	6p22.2	D6S2439	2.54	Japanese	Iwasaki et al, Diabetes 52: 209-213, 2003
41	6q16.3	D6S1546	2.66	Finish	Silander et al, Diabetes 53: 821-829, 2004
42	6q25.3	D6S1035	2.26	African American	Sale et al, Diabetes 53: 830-839, 2004
43	6q15	D6S462	2.02	Japanese	Nawata et al, J. Hum. Genet. 49: 629-634, 2004
	Chromosome 7
44	7q31.32	D7S3061	2.56	Pima Indians	Pratley et al, J. Clin. Invest.101:1757-1764, 1998
	Chromosome 8
45	8p23.1	D8S264	2.91	Canadian Oji- Cree	Hegele et al, J Hum Genet 44: 10-14, 1999
46	8p21-22	D8S258	2.55	U.K.	Wiltshire et al, Am. J. Hum. Genet. 69: 553-569, 2001
47	8q23	D8S1779	2.55	Indo-Mauritius	Francke et al, Hum. Mol. Genet. 10: 2751-2765, 2001
48	8q24	D8S514	2.26	Indo-Mauritius	Francke et al, Hum. Mol. Genet. 10: 2751-2765, 2001
49	8p23.1	D8S1742	3.08	Caucasians	Pezzolesi et al, Diabetes 53: 486-491, 2004
50	8	D8S1130-D8S1106	3.09	Mexican American	Cai et al, Diabetes 53: 1369-1374,2004
	Chromosome 9
51	9q22.33-9q31.1	D9S910-D9S938	2.16	Pima Indians	Pratley et al, J. Clin. Invest.101:1757-1764, 1998
52	9p24.2-9p22.2	D9S288-D9S925	2.38	Mexican American	Duggirala et al, Am. J. Hum. Genet. 64: 1127-1140, 1999
53	9p21.3	D9S171	3.286	Chinese	Luo TH et al, Diabetologia 44: 501-506, 2001
54	9p21.13	D9S175	2.939	Chinese	Luo TH et al, Diabetologia 44: 501-506, 2001
	Chromosme 10
55	10q21.3	D10S1225	3.19	Canadian Oji- Cree	Hegele et al, J Hum Genet 44: 10-14, 1999
56	10q26.13	D10S587	3.75	Mexican American	Duggirala et al, Am. J. Hum. Genet. 64: 1127-1140, 1999
57	10p14	D10S1412	2.39	Mexican American	Ehm et al, Am. J. Hum. Genet. 66: 1871-1881, 2000
58	10q21.3	GATA121A08	2.07	Caucasian	Mentuccia et al,Diabetes 51: 833-840, 2002
59	10q22.1	D10S1432	2.15	Caucasian	Mentuccia et al,Diabetes 51: 833-840, 2002
60	10q26.2	D10S217	3.85	African American	Sale et al, Diabetes 53: 830-839, 2004
	Chromosome 11
61	11q13.4	D11S2371	2.04	Pima Indians	Pratley et al, J. Clin. Invest.101:1757-1764, 1998
62	11p13-p12	D11S935	3.08	Japanese	Mori et al, Diabetes 51: 1247-1255, 2002
63	11p14.1	D11S4154	3.32	Japanese	Mori et al, Diabetes 51: 1247-1255, 2002
64	11q14.1	D11S1365	2.98	Finish	Silander et al, Diabetes 53: 821-829, 2004
65	11p13-p12	D11S905	2.89	Japanese	Nawata et al, J. Hum. Genet. 49: 629-634, 2004
	Chromosome 12
66	12q24.23-12q24.23	D12S349,D12S86	2.04	Caucasian and African American	Browden et al, Diabetes 46: 882-886, 1997
67	12q15	D12S375	2.35	Caucasians	Bektas et al, Diabetes 48: 2246-2251, 1999
68	12q21.32	D12S853	2.81	Mexican American	Ehm et al, Am. J. Hum. Genet. 66: 1871-1881, 2000
69	12q15-12q21.2	D12S1693-D12S326	3.1	Caucasian	Bektas et al, Diabetes 50: 204-208, 2001
70	12p13-q13	D12S310	2.08	U.K.	Wiltshire et al, Diabetes 53: 855-860, 2004
	Chromosome 13
71	13q	D13S787-D13S252	2.98	Mexican American	Cai et al, Diabetes 53: 1369-1374,2004
	Chromosome 14
72	14q11-q13	D14S275	2.37	Japanese	Mori et al, Diabetes 51: 1247-1255, 2002
73	14q11.2, 14q12	D14S283, D14S80	2.81	Amish Caucasian	Hsueh et al, Diabetes 52: 550-557, 2003
74	14q11.2, 14q12	D14S80	2.06	Amish Caucasian	Hsueh et al, Diabetes 52: 550-557, 2003
75	14q11.2, 14q12	D14S70	2.06	Amish Caucasian	Hsueh et al, Diabetes 52: 550-557, 2003
76	14q11.2	D14S1023	3.48	Amish Caucasian	Hsueh et al, Diabetes 52: 550-557, 2003
	Chromosome 15
77	15q13-q21	D15S994	3.91	Japanese	Mori et al, Diabetes 51: 1247-1255, 2002
	Chromosome 16
78	16p12.2	D16S2616	4.2	Canadian Oji- Cree	Hegele et al, J Hum Genet 44: 10-14, 1999
79	16q12.2	D16S415	2	Indo-Mauritius	Francke et al, Hum. Mol. Genet. 10: 2751-2765, 2001
	Chromosome 17
80	17p12	D17S921	3.74	U.K.	Wiltshire et al, Am. J. Hum. Genet. 69: 553-569, 2001
	Chromosome 18
81	18p11.32	D18S59	2.361	Utah Caucasian	Elbein et al, Diabetes 48: 1175-1182, 1999
82	18p11.32,18p11.31	D18S59, D18S452	3.07	Amish Caucasian	Hsueh et al, Diabetes 52: 550-557, 2003
83	18p11.31,18p11.23	D18S452-D18S1163	2.5	Dutch	Tilburg et al, Journal of clinical endocrinology and metabolism 88: 2223-2230, 2003
84	18p11.31,18p11.22	D18S471-D18S843	2.3	Dutch	Tilburg et al, Journal of clinical endocrinology and metabolism 88: 2223-2230, 2003
	Chromosome 19
85	19q12	D19S414	2.53	Japanese	Mori et al, Diabetes 51: 1247-1255, 2002
86	19q13.2	D19S247-19S209	2.05	Utah Caucasian	Elbein et al,Diabetes 51:528-535,2002
87	19	D19S178/ApoC2	2.56	Utah Caucasian	Elbein et al,Diabetes 51:528-535,2002
	Chromosome 20
88	20q13.12	D20S197	2.05	Caucasian and African American	Browden et al, Diabetes 46: 882-886, 1997
89	20q13.13	D20S178	2.2	Caucasian and African American	Browden et al, Diabetes 46: 882-886, 1997
90	20q12	D20S107	3.968	Finnish	Ghosh et al, Proc. Natl. Acad. Sci. USA 96: 2198-2203, 1999
91	20q13.12	D20S836	2.811	Finnish	Ghosh et al, Proc. Natl. Acad. Sci. USA 96: 2198-2203, 1999
92	20q13.13	D20S866	2.9	Finnish	Ghosh et al, Proc. Natl. Acad. Sci. USA 96: 2198-2203, 1999
93	20q13.2	D20S211	2.022	Finnish	Ghosh et al, Proc. Natl. Acad. Sci. USA 96: 2198-2203, 1999
94	20q13.13	D20S196	4.71	Caucasian	Klupa et al, Diabetes 49:2212-2216, 2000
95	20q13.12	D20S481	3.06	Caucasian	Klupa et al, Diabetes 49:2212-2216, 2000
96	20q13.12	D20S197	2.06	Caucasian	Klupa et al, Diabetes 49:2212-2216, 2000
97	20q13.13	D20S109	3.05	Caucasian	Klupa et al, Diabetes 49:2212-2216, 2000
98	20q13.13	D20S196	5.32	Caucasian	Klupa et al, Diabetes 49:2212-2216, 2000
99	20p13	D20S181	2.88	Ashkenazi Jewish	Permutt et al, Diabetes 50: 681-685, 2001
100	20q11.21	D20S195	2.35	Ashkenazi Jewish	Permutt et al, Diabetes 50: 681-685, 2001
101	20q13.12	D20S891	2.76	Ashkenazi Jewish	Permutt et al, Diabetes 50: 681-685, 2001
102	20q12-q13	D20S119	2.32	Japanese	Mori et al, Diabetes 51: 1247-1255, 2002
103	20q13.3,20q13.32	D20S480-D20S171	2.63	West Africans	Rotimi et al, Diabetes 53: 838-841, 2004
104	20p12.1	D20S470	2.57	African American	Sale et al, Diabetes 53: 830-839, 2004
	Chromosome 21
105	21q22.3,21q22.3	D21S266-D21S1446	2	Japanese	Iwasaki et al, Diabetes 52: 209-213, 2003
	Chromosome 22
106	22q12.3	D22S683	2.48	Canadian Oji- Cree	Hegele et al, J Hum Genet 44: 10-14, 1999
107	22q11.1	D22S420	2.16	Japanese	Iwasaki et al, Diabetes 52: 209-213, 2003
	Chromosome X
108	Xq28	GATA172D05	2.99	Mexican American	Ehm et al, Am. J. Hum. Genet. 66: 1871-1881, 2000
