# Supplementary material for: Gene prioritization in Type 2 Diabetes using domain interactions and network analysis
Source: BMC Genomics. 2010 Feb 2;11:84. doi: 10.1186/1471-2164-11-84 (PMC2824729; doi:10.1186/1471-2164-11-84)
Supplement: Additional file 4 — Biological processes shown to be important in T2D. The file provides the information for the biological pathways involved in T2D from microarray based studies [file 1471-2164-11-84-S4.XLS]

## Sheet: Sheet1
Additional file 4: Biological processes shown to be important in T2D
	S.No	Biological Pathways	Terms
	1	Carbohydrate metabolism	CM
	2	Lipid metabolism	LM
	3	Energy Pathway	EP
	4	Signal transduction	ST
	5	Transcription regulation	TR
	6	Cell death	CD
	7	Ion metabolism	IM
	8	Cytoskeletal reorganization	CR
	9	Channel or Transporter	C&T
	10	Protein modification	PM
	11	Protein degradation	PD
	12	Chromosomal Structure	CS
	13	Cell cycle control	CCC
	14	Cell Growth Motility	CGM
	15	Immune response	IM
